# Supplementary material for: Integrating multiple types of data to predict novel cell cycle-related genes
Source: BMC Syst Biol. 2011 Jun 20;5(Suppl 1):S9. doi: 10.1186/1752-0509-5-S1-S9 (PMC3121125; doi:10.1186/1752-0509-5-S1-S9)
Supplement: Additional file 1 — 48 cell cycle query genes This file can be viewed with Microsoft Excel Viewer. [file 1752-0509-5-S1-S9-S1.xls]

## Sheet: Sheet1
Table S1: 48 cell cycle query genes
CLN3	DPB4	CDC55	PCL7	MIH1	NRM1
HSL7	SWI5	CLG1	FKH1	FAR3	DSE4
AMN1	CDC37	RME1	FAR1	BUB2	HTZ1
MBP1	SWI4	CLB1	SWE1	CLN1	WHI5
PCL2	CDC14	CLB6	BUD4	FKH2	CLN2
PPH21	CDH1	AMA1	TOS4	SRP1	DBF20
CLB3	MAD1	PHO81	CLB4	WHI3	CLB2
