# Supplementary material for: Integrating multiple types of data to predict novel cell cycle-related genes
Source: BMC Syst Biol. 2011 Jun 20;5(Suppl 1):S9. doi: 10.1186/1752-0509-5-S1-S9 (PMC3121125; doi:10.1186/1752-0509-5-S1-S9)
Supplement: Additional file 2 — Sensitivity and precision of E-MAP genetic interaction scores This file can be viewed with Microsoft Excel Viewer. [file 1752-0509-5-S1-S9-S2.xls]

## Sheet: Sheet1
Table S2: Sensitivity and precision of E-MAP genetic interaction scores
Cutoff	Positive interaction
	Num. interact	Sensitivity	Precision	P-value
S-score>2.5	1606	0.131	0.025
S-score>2.5, cc>0.9	158	0.032	0.066
or S-score>6
Cutoff	Negative interaction
	Num. interact	Sensitivity	Precision	P-value
S-score< -3	2596	0.37	0.158
S-score < -3, cc>0.9	96	0.023	0.271
or S-score<-14,cc>0.85
