# Supplementary material for: Integrating multiple types of data to predict novel cell cycle-related genes
Source: BMC Syst Biol. 2011 Jun 20;5(Suppl 1):S9. doi: 10.1186/1752-0509-5-S1-S9 (PMC3121125; doi:10.1186/1752-0509-5-S1-S9)
Supplement: Additional file 4 — Ranks of p-values for top 25 TFs This file can be viewed with Microsoft Excel Viewer. [file 1752-0509-5-S1-S9-S4.xls]

## Sheet: Sheet1
Table S3 Ranks of p-values for top 25 TFs
TF Name	ET	PT	Final Rank
SWI4	2	2	1
FKH1	8	1	2
MBP1	1	9	3
YOX1	3	4	4
SWI6	4	6	5
SWI5	12	7	6
NDD1	10	10	7
FKH2	5	22	8
HCM1	42	3	9
ACE2	13	13	10
GCR1	16.5	11	11
SUM1	40	8	12
UME1	9	39	13
HIR2	14.5	31	14
YHP1	94	5	15
SUT1	38	15	16
FHL1	44	14	17
TEC1	31	23	18
HIR1	14.5	55	19
MCM1	6	124	20
ABF1	45	18	21
OPI1	24	40	22.5
RAP1	60	16	22.5
RME1	90	17	24
STE12	16.5	105	25
