# Supplementary material for: Integrating multiple types of data to predict novel cell cycle-related genes
Source: BMC Syst Biol. 2011 Jun 20;5(Suppl 1):S9. doi: 10.1186/1752-0509-5-S1-S9 (PMC3121125; doi:10.1186/1752-0509-5-S1-S9)
Supplement: Additional file 6 — Cell cycle genes are enriched in the PCCGs and TFs This file can be viewed with Microsoft Excel Viewer. [file 1752-0509-5-S1-S9-S6.xls]

## Sheet: Sheet1
Table S4 Cell cycle genes are enriched in the PCCGs and TFs
	Test Genes in E-Map experiment		Select Genes		p-value
	Cell cycle	All	Cell cycle	All
Gene Num.	457	1410	94	206
	TFs involved in Chip-Chip data		Select TFs		p-value
	Cell cycle	All	Cell cycle	All
Gene Num.	37	183	18	25
