# Supplementary material for: Integrating multiple types of data to predict novel cell cycle-related genes
Source: BMC Syst Biol. 2011 Jun 20;5(Suppl 1):S9. doi: 10.1186/1752-0509-5-S1-S9 (PMC3121125; doi:10.1186/1752-0509-5-S1-S9)
Supplement: Additional file 7 — CDC28 substrates are enriched in the PCCGs and TFs [file 1752-0509-5-S1-S9-S7.xls]

## Sheet: Sheet1
Table S5 CDC28 substrates are enriched in the PCCGs and TFs
	Test Genes in E-Map experiment		PCCGs		p-value
	Substrates	All	Substrates	All
Gene Num.	155	1410	30	206
	TFs involved in Chip-Chip data		PCCGs		p-value
	Substrates	All	Substrates	All
Gene Num.	23	183	6	25
