# Supplementary material for: Integrating multiple types of data to predict novel cell cycle-related genes
Source: BMC Syst Biol. 2011 Jun 20;5(Suppl 1):S9. doi: 10.1186/1752-0509-5-S1-S9 (PMC3121125; doi:10.1186/1752-0509-5-S1-S9)
Supplement: Additional file 10 — Summary of our analytical results This file can be viewed with Microsoft Excel Viewer. [file 1752-0509-5-S1-S9-S10.xls]

## Sheet: Sheet1
Table S6 Summary of our analysis result
Gene	Positive	Negative	GI & Co-exp	Connected TFs	Substrate
ACE2		SWI4,BUD4,CLB5	BUD4	FKH1,FKH2,MCM1,RAP1	1
ACK1	HTZ1	CLB3,SWI4	HTZ1		0
AHC2		HTZ1	HTZ1	ABF1	0
AIM34	NRM1	YOX1,FAR3	YOX1,NRM1		0
AIM44	PCL9,SWI4,CDH1,CDC55,CLB1,BUD4,FKH2,NRM1,HTZ1,WHI5,CLB5	AMN1,CDC14,CLG1,SWE1,TOS4,DBF20	AMN1,PCL9	SWI5,ACE2	0
AMN1	CDC55,BUD4	HSL7	BUD4	FKH1,SWI5,FKH2,ACE2,FHL1,MCM1,STE12	0
ARF1	HTZ1	CLN3,PPH21,CLB3,SWI4	HTZ1		0
ARO80	HTZ1	WHI3	HTZ1		0
ASF1	PCL1	HSL7,SWI4,CDC55,BUB2,HTZ1,CLB2	HTZ1	MBP1,YHP1,FHL1,MCM1,RAP1,STE12	0
ASM4	CDC55	MBP1,PCL2,WHI3	CDC55	HCM1,RAP1	1
BCK2	HTZ1,WHI5,CLB5	CLN3,SWI4	CLB5	YOX1,RAP1	1
BFA1		CDH1,CDC55,BUD4,HTZ1	HTZ1		0
BIM1		CLN3,PPH21,CDH1,CDC55,BUB2,HTZ1	BUB2		0
BMH1	PPH21,CDC55,WHI3	CDH1,SWE1,HTZ1	CDC55	SWI4,ACE2,GCR1,FHL1,TEC1,STE12	0
BTS1	CLN3,HSL7,PPH21,CDC55,FKH2,WHI3,PCL1,CLB5	SWI5,SWI4,PCL7,SWE1,FAR3,HTZ1,WHI5	CLN3		0
BUB3	CLB5	MBP1,PPH21,CLB3,SWI4,CDH1,CDC55,SWE1,TOS4,YOX1,WHI3	CDC55	SWI4	0
BUD4	HTZ1	CDC55,CLB5	HTZ1	FKH1,FKH2,MCM1,RAP1	1
BZZ1	CDH1,PCL1,CLB5		CDH1	HCM1	0
CAB1	PPH21,CDC55		CDC55	STE12	0
CAC2	HTZ1	PCL2,CLG1,PHO81,SRP1,WHI5	HTZ1		0
CAF130	CDC55	CLB1,CLB6	CDC55	YOX1	0
CAF40		CDC55,CLG1,HTZ1	HTZ1	SWI4,RAP1	0
CCW12	HTZ1,CLB2	AMN1,CDC55,SWE1	CLB2	SWI4,YOX1,SWI6,FHL1,TEC1,MCM1,RAP1,STE12	0
CDC16	CDH1,CDC55,PCL1		CDC55		0
CDC39	CDC55		CDC55	FKH1	0
CDC5	PCL1,HTZ1,CLB5	CDC55,CLN1	HTZ1	YOX1,MCM1	1
CDH1	CLB3,PHO81,HTZ1	HSL7,SWI4,CLG1,MIH1,WHI3,CLB2,CLB5	HTZ1		1
CEX1	CDC55	WHI5	CDC55	YOX1,RAP1	0
CKA2	CDC55	CLB3,HTZ1	CDC55		0
CKB2	CDC55	HTZ1,WHI5,CLB5	CDC55	YOX1	0
CLB2	HTZ1	HSL7,MBP1,CLB3,SWI4,CDH1,CDC55,SPO12	SPO12,HTZ1	SWI4,FKH1,NDD1,FKH2,MCM1,RAP1	0
CLB3		HSL7,PCL2,CDC55,WHI3,CLB2	WHI3		0
CLB5		CLB3,DPB4,SWI4,CLB6,YOX1,BUB2,HTZ1	SWI4,CLB6,YOX1	SWI4,MBP1	0
CLB6	PPH21,CDC55		CDC55	SWI4,MBP1,YOX1,SWI6,FKH2	0
CLN1	CDC55	CLN3,SWI4,CLN2	CLN2	SWI4,FKH1,MBP1,SWI6,FKH2,FHL1,TEC1,MCM1,RAP1,STE12	0
CLN2	WHI5	CLN3,SWI4,CDC55,CLN1,HTZ1	CLN3,CLN1,HTZ1	SWI4,MBP1,YOX1,SWI6,MCM1,RME1	1
CLN3	WHI5	MBP1,SWI4,CDC55	SWI4	SWI4,MBP1,SWI5,HCM1,FHL1,TEC1,MCM1,RAP1,STE12	1
CNB1	CDC55	CDH1,CLB5	CDC55	ABF1	0
CPR6	PCL1,HTZ1	TOS4	TOS4	FKH2,STE12	0
CRZ1	CDC55	NRM1	NRM1	RAP1	0
CSM3		CLN3,DPB4,CDH1,CLB5	CLN3		0
CTF18	CLN3,SWI4	HSL7,AMN1	CLN3	FKH1,MBP1,ABF1	0
CUP9	CDH1,CDC55,CLB5		CDC55	FHL1,TEC1,STE12	0
DAL81	CDH1	SWI4,CLB2	CDH1	ABF1	1
DBF2		AMA1,PHO81,SPO12,CLB2	SPO12,CLB2	FKH1,YOX1,FKH2,MCM1,RAP1	1
DBP1	CDC55		CDC55	YOX1	0
DGK1	CDC55,HTZ1,CLB5	FAR3	CDC55		0
DMA2	CDH1,PCL1,HTZ1,CLB5	CDC55,FKH1	PCL1	ABF1	0
DPB2		CDC55,HTZ1	HTZ1	MBP1	0
DPL1	CDC55		CDC55	MCM1	0
DSE3	PPH21,CDC55	NRM1	CDC55	SWI5	0
DSE4	CDC55		CDC55	YOX1,SWI5,ACE2	0
DYN3	CDC55	SWE1,CLB4,BUB2,HTZ1	CLB4		0
ECM33	HTZ1,WHI5	CLN3,SWI4	CLN3,SWI4,HTZ1	SWI4,FKH1,MBP1,SWI6,FKH2,TEC1,MCM1,ABF1,STE12	0
ELP3	PCL1	SWI4,CDC55,HTZ1	HTZ1		0
FAR3		CLN3,CDC55,HTZ1	CDC55	TEC1,STE12	0
FAR8		CDC55,YOX1	YOX1		0
FAT1	CDC55,WHI3	CLG1	CDC55	SUM1,MCM1	0
FEN1	MBP1,PPH21,CDC37,CDC55,WHI3,HTZ1,DBF20		CDC37,CDC55	YOX1	0
FIR1	CDC55	SWI4	CDC55	FKH1,FKH2,RAP1	1
FKH2	CDH1,PCL1	HSL7,FKH1,CLB2	FKH1	FKH1,FKH2,FHL1,RAP1	1
FKS1	CDH1	CLN3,HSL7,PPH21,DPB4,CDC37,SWI4,CDC14,MAD1,PCL10,CLG1,CLB6,AMA1,PHO81,PCL7,FKH1,FAR3,BUB2,SRP1,WHI3,PCL1,HTZ1,CLN2,DBF20,CLB2,CLB5	CDC14,CLG1,CLB6,FKH1,HTZ1	SWI4,MBP1,SWI6,TEC1,MCM1,STE12	0
FRK1	PPH21,CDC55	CLN3	CDC55	FKH1,FKH2	1
GAL80	CLN3,CDH1,CDC55,HTZ1,WHI5	FAR1	CDH1,CDC55,HTZ1		0
GAS1	PCL1	CLN3,HSL7,MBP1,PPH21,CDC55,CLG1,FAR3,CLN2	CLN2	SWI4,MBP1,SWI6	0
GIM3	PPH21,CDC55	PCL2,CLB3,CDH1,MAD1,CLB4,BUB2,HTZ1	CLB4,HTZ1	RAP1	0
GIN4	HTZ1	CLN3,SWI4,CDC55,MIH1,PCL1	SWI4,PCL1,HTZ1	SWI4,MBP1,SWI6,MCM1	1
GTR2	CDH1,PCL1,HTZ1	AMN1,CLB1,CLB6	HTZ1		0
HCM1	PCL1	MAD1,CDC55,HTZ1	PCL1,HTZ1	SWI4,MBP1,SWI6,FHL1,MCM1	1
HHF1	SWI4,CDC55,PCL1	CDH1,MAD1,WHI5	SWI4,PCL1,WHI5	FKH2,HIR2	0
HHF2	SWE1	MAD1,CDC55,NRM1	SWE1	SWI4,MBP1,YOX1,HIR2,FHL1	0
HHO1	CLN3,SWI4,PCL1	FAR1,FAR3	SWI4,FAR1,PCL1	SWI4	1
HHT2	CDC55	NRM1	CDC55	SWI4,MBP1,YOX1,HIR2,FHL1	0
HIR2	CDC55	DPB4,SWI4,HTZ1,WHI5	CDC55	YOX1	0
HOF1	CDH1,HTZ1	CLN3,SWI4,CDC55	HTZ1	FKH2,MCM1	0
HSL1		MBP1,CLB3,SWI4,CDH1,CDC55,FKH1,SWE1,SRP1,CLB2	SWE1	SWI4,MBP1,SWI6,TEC1,STE12	1
HSP42		SWI5,CLB4	SWI5	TEC1,STE12	0
HST3	CLN3,SWI4	DPB4,CDH1,FKH1,HTZ1,WHI5,CLB2,CLB5	CLN3,FKH1,HTZ1,CLB2	MCM1,RAP1	0
HST4	CDC55	SWI5,CDC37	CDC55	YOX1,YHP1,MCM1	0
HTA1	SWI4,CDC55	HTZ1,WHI5	HTZ1	SWI4,HIR1	0
HTB1	DPB4,SWI4,CDC55	WHI5	SWI4,CDC55,WHI5	SWI4,HIR1	0
HUA2	CDC55		CDC55		0
IPK1		CLN3,CLB3,DSE4,HTZ1,WHI5	DSE4		0
IRC3	CDC55,CLB5		CDC55		0
KAR3	FKH1,WHI5	PPH21,CLB3,SWI4,CDH1,TOS4,CLB4,BUB2,WHI3,HTZ1,DBF20	CLB3,BUB2	STE12	1
KIN3	HTZ1	CDC55	HTZ1	YOX1,FKH2,YHP1,MCM1	0
KIP2		BUB2,HTZ1	HTZ1	FKH1,FKH2	1
KNS1	CDC55	HTZ1	CDC55	FHL1,RAP1	0
MCD1	CDH1,HTZ1		HTZ1	SWI4,MBP1	0
MET18	SWI4,CDH1,PCL1,CLB5	PCL7,HTZ1,WHI5	CDH1	SWI5	0
MKK1	CDC55		CDC55		0
MKK2	CDC55		CDC55	FKH1	0
MMR1		CDC55,WHI3	WHI3	FKH2,MCM1,RAP1	1
MNN10	BUD4,WHI5	CLN3,HSL7,CDC55,FAR3,SRP1,CLB2	HSL7	ABF1	0
MRC1		CLN3,DPB4,CDH1,CDC55,HTZ1,CLB5	HTZ1,CLB5	MBP1	0
MUD1	CDH1,CLG1,PCL1		CLG1		0
NAB6	CDC55		CDC55		0
NHP6a	HTZ1	CLB2	HTZ1,CLB2		0
NKP1	CDC55	HTZ1	CDC55		0
NOP16	AMN1,CDC55		CDC55		0
NOP6	CDC55,CLB5	PCL9	CDC55		0
NUM1	HSL7,MBP1,SWI4,CDC55,FKH1,FKH2,WHI3,CLB2,CLB5	CDH1,MAD1,SWE1,CLB4,BUB2,HTZ1	HSL7,FKH2,WHI3,HTZ1	FKH2,MCM1	0
ORM1	CDC55	SWI4,CDH1	CDC55		0
PBP1	PPH21,CDC55		CDC55		1
PDR16	CDH1,PCL1		PCL1	SWI4,MBP1,FHL1	0
PIG1	CLN3,SWI4		CLN3	YOX1,MCM1	1
PIH1	CDC55	NRM1	CDC55		0
PMT1	SWE1,HTZ1	CLN3,MBP1,PCL2,PPH21,WHI3	WHI3,HTZ1		0
PMT2		SWI4	SWI4	SUM1,MCM1,ABF1	0
PMT5		PCL2,WHI3	WHI3		0
POL1		CDC55,FKH1	FKH1	MBP1,RAP1	1
POL3		MBP1,PPH21,CLB3,WHI3	WHI3	RAP1	0
POL30	CDC55	HSL7,CDH1,CLB5	CDC55,CLB5	SWI4	0
POL32		CDC55,FKH1,HTZ1,CLB2,CLB5	HTZ1	MBP1	0
PPH22		PCL2,CLB3	CLB3	SUM1,RAP1	0
PRK1	CDC55	PCL7	CDC55	HCM1,TEC1,STE12	1
PTP3	CDC55,PCL1	SWI4,WHI5	CDC55	FHL1,TEC1,STE12	1
PUF4	CDC55,HTZ1	CLG1	HTZ1		0
PUF6	CDH1,CDC55,CLB5		CDC55	RAP1	0
RAD14	CDH1,HTZ1	SWI4,CDC55	CDH1	HCM1,TEC1,STE12	0
RAD27		CLN3,CDH1,CDC55,SRP1,HTZ1,CLB5	CLN3,HTZ1	MBP1	0
RAD54		PCL10,CLG1,CLB2	CLB2	YOX1,FHL1,TEC1,STE12	0
RAV2	PCL1	CDC37	CDC37		0
RCE1	CDC55	SWI4	CDC55		0
RCO1	CDC55,WHI3,CLB5	MIH1,HTZ1	CDC55	STE12	0
RDH54	CDC55,CLB5	HSL7,MBP1,CLG1	CDC55		0
RDI1	SWI5,FAR1	HSL7,CDC37,CDC55,AMA1,PHO81,SRP1,WHI3,CLB2	SWI5,CLB2	STE12	0
RHO4	AMN1,CDC55		CDC55	FKH1	0
RLF2	SWI4,CDC55	CLB3,WHI5	SWI4,WHI5	ABF1	1
RNH201	CDC55	FKH1	FKH1		0
RPB2	CDC55,FAR1		CDC55		0
RPB7	CLB5	CLN3,FAR3,BUB2	CLB5	ABF1	0
RPI1	CDH1	FKH2	CDH1,FKH2	HCM1,FHL1,TEC1,RAP1,STE12	0
RPL11b	CLN3,CDC55,HTZ1	CLB1,CLB6,CLB5	CLB5	FHL1,MCM1,RAP1	0
RPL8a	CDH1,CDC55,FAR3		CDH1	FHL1,RAP1	0
RPS14a	PPH21,CDC55,PCL1		CDC55	YOX1,FHL1,RAP1	0
RPS19b	CLB5	SWI4,PCL7	CLB5	FHL1,RAP1	0
RPS1b	SWI4,CDH1,CDC55,HTZ1,WHI5,CLB5		CDH1,CDC55,HTZ1	FKH2,FHL1,RAP1	0
RPS8a	CLB3,SWI4,CLG1		CLB3	FHL1,RAP1	0
RTG1	CDH1,SWE1		CDH1		0
RTT10	CDC55,PCL1,NRM1	WHI5	CDC55		0
RTT109		HSL7,SWI4,CDC55,BUB2,HTZ1,CLB2	BUB2,HTZ1	RAP1	0
RVS161	PPH21,CDH1,CDC55	PCL9,SWI4,FKH1,SWE1,FAR3,CLB5	CDC55	RAP1	0
RXT2	CDH1	HSL7,AMN1,SWI4,HTZ1,WHI5	HSL7		0
SAC1	AMN1,FKH1,PCL1	CLN3,CDC55,CLG1,FAR3	CDC55		0
SAP30		HSL7,SWI4,CDC55,HTZ1	HTZ1		0
SAS4	CDC55,PCL1,CLB5	DPB4,SWI5,HTZ1	CDC55		0
SAS5	CDC55,WHI3	HTZ1	CDC55	SUM1	0
SCH9	PPH21,CDC55,FAR3,WHI3	CLN3,AMN1,SWI5,SPO12,TOS4,CLN2	SPO12,WHI3	STE12	0
SCS7	CDC55,WHI3,WHI5	CLN3,HTZ1,CLN2	CDC55	SUM1	0
SET2		HTZ1	HTZ1		0
SGN1	CDH1,PCL1		PCL1		0
SGT1	CDC55	HTZ1	CDC55	ABF1,RAP1	1
SHE4	PPH21,WHI3	SWI4,CDC55,SWE1,HTZ1,WHI5,CLB5	HTZ1		0
SIM1		CDH1,FKH2	FKH2	SWI4,SWI6,FKH2,HCM1,FHL1,TEC1,MCM1,STE12	0
SKI2	CDH1,CDC55,PCL1,CLB5	SWI4	CDC55		0
SKI7	CDC55		CDC55	HCM1	0
SLX4	CDC55		CDC55		0
SNF3	AMN1,CDC55		CDC55		0
SOG2	CDC55		CDC55		0
SPO12		CDH1,CLB2	CLB2	MBP1,YOX1,FKH2,MCM1,RAP1,STE12	1
SPT21	CLN3,SWI4,CLB5	CDH1,PCL7,WHI5	SWI4	SWI4,MBP1	0
SRC1	SWI4	HTZ1	HTZ1	FKH2	1
SRP40	AMN1,CDC55		CDC55	SWI4,YOX1,FHL1,RAP1	0
STD1	CDH1,CDC55,PCL1	HTZ1,WHI5	CDC55		0
STE24	CDC55,CLB5	SWI4	SWI4		0
SUM1	CDH1,SWE1,PCL1	CDC55	CDH1	SUM1,STE12	1
SUT2	CDC55		CDC55	SWI4,SWI6,TEC1,STE12	0
SWC3	HTZ1	CDC55	HTZ1	RAP1	0
SWD3		HSL7,SWI4,HTZ1,WHI5	SWI4		0
SWE1		HSL7,SWI4,CDC55	SWI4	SWI4,MBP1,SWI6,TEC1,STE12	1
SWI4	NRM1,WHI5	CLN3,HSL7,PCL2,CDH1,CLG1,SWE1,CLN2	CLN3,SWE1,NRM1,WHI5	SWI4,MBP1,MCM1	1
SWR1	HTZ1,CLB2	DPB4,CDH1,MAD1,CDC55,WHI5	HTZ1	YOX1	0
SXM1	CDC55,HTZ1	SWI4	CDC55	FHL1	0
TAO3	HTZ1	CDC55,FKH2	FKH2	SWI5	0
TAT1	PCL1,HTZ1	AMN1	HTZ1		0
TBS1	CDC55	SWI4	CDC55	TEC1	0
TED1	CDH1,CDC55,HTZ1	PCL1	HTZ1		0
THI6	PPH21,CDC55	CDH1,NRM1,HTZ1,WHI5	CDC55		0
TOR1	CDC55	CLB5	CDC55		0
TOS4		HTZ1	HTZ1	SWI4,MBP1,SWI6,FHL1,RAP1	1
TPS1	SWI4,CDH1,FKH1,PCL1	CDC55,CLG1,PCL7,HTZ1	FKH1	FHL1	0
UBC11	CDH1,FAR1,PCL1		CDH1	RAP1	0
UBC4		HSL7	HSL7	TEC1,STE12	0
UBP12	CDH1,CDC55		CDC55		0
UFO1	CLN3,CDC55,HTZ1,WHI5	PCL1	CDC55	TEC1,RAP1	0
UME1	CLN3		CLN3	FKH1,YOX1,FKH2	0
VPS24	AMN1,PPH21,FKH1,WHI3	CLN3,SWI4,CDC55,CLB1,CLB2	FKH1		0
VPS71	HTZ1	MAD1,CDC55,CLG1	HTZ1	SWI4,MBP1,TEC1,STE12	0
VPS72	HTZ1	DPB4,MAD1,CDC55,WHI5	HTZ1		0
VRP1	CLN3,HSL7,PPH21,DPB4,CDC37,CDC14,MAD1,PCL10,CDC55,CLG1,CLB6,AMA1,PHO81,PCL7,BUB2,SRP1,WHI3,PCL1,HTZ1,DBF20,CLB5		HTZ1	FHL1,RAP1	1
WHI5	CLN3,SWI4	CLB5	SWI4	FHL1	1
YBP2	CDH1,WHI3,PCL1,WHI5	CDC55	CDH1,WHI3		0
YDR131c	CDC55	CDC37	CDC55	YOX1	0
YDR266c	CDH1,CDC55	HTZ1	HTZ1		0
YGR122w	CLN3	CDC55,FKH1,HTZ1,WHI5	CLN3	TEC1,STE12	0
YGR160w	SWE1		SWE1		0
YGR265w	CDC55		CDC55		0
YJR054W	CDH1	BUD4	BUD4	SWI4,SWI6,MCM1	1
YML119w	CDC55		CDC55	MCM1	0
YMR153c-a	SWI4,CDH1,CDC55,HTZ1,WHI5,CLB5	CLB2	SWI4,CDH1,CDC55,HTZ1		0
YPR022c	CDC55		CDC55		0
YPR045c	CDH1	CLN3,HSL7,SWI4,PCL10,CLG1,AMA1,HTZ1	CLN3	HCM1,ABF1	1
YPR174c	CLN3,CDC55	CLB5	CLN3	MBP1	1
YSN1	HTZ1		HTZ1		1
YTA7	CLN3,SWI4,CLB5	DPB4,MAD1,CDC55,CLG1,PHO81,WHI5	CLB5	FKH1,ABF1	0
YVH1	PPH21,CDC55	CDC14,HTZ1	CDC55		0
Positive: Positive genetic interacted (S-Score>2.5)
Negative: Negative genetic interacted (S-Score<-3)
GI & Co-exp: Genetic interacted and Co-expressed
Connected TFs: Connected TFs in the STs
Substrate: 1-Potential CDC28 Substrate; 0-otherwise
